# Supplementary material for: Four Simple Biomimetic Mineralization Methods to Improve the Thermostability and Immunogenicity of Virus-like Particles as a Vaccine against Foot-and-Mouth Disease
Source: Vaccines (Basel). 2021 Aug 12;9(8):891. doi: 10.3390/vaccines9080891 (PMC8402440; doi:10.3390/vaccines9080891)
Supplement: Supplementary file 1 [file vaccines-09-00891-s001.zip]

Archive with 1 entries (1 files):
- vaccines-1282478-supplementary.pdf
